# Supplementary material for: Improvement of Biocatalytic Properties and Cytotoxic Activity of L-Asparaginase from Rhodospirillum rubrum by Conjugation with Chitosan-Based Cationic Polyelectrolytes
Source: Pharmaceuticals (Basel). 2022 Mar 27;15(4):406. doi: 10.3390/ph15040406 (PMC9029710; doi:10.3390/ph15040406)
Supplement: Supplementary file 1 [file pharmaceuticals-15-00406-s001.zip]

Archive with 1 entries (1 files):
- pharmaceuticals-1617555-supplementary.pdf
